# Supplementary material for: Escherichia coli Has a Unique Transcriptional Program in Long-Term Stationary Phase Allowing Identification of Genes Important for Survival
Source: mSystems. 2020 Aug 4;5(4):e00364-20. doi: 10.1128/mSystems.00364-20 (PMC7406224; doi:10.1128/mSystems.00364-20)
Supplement: TABLE S2 [file mSystems.00364-20-st002.xlsx]

## Sheet: s1_long
	log2 FC* from:
Gene	Log	Late-log	Stationary	Death
aaaD				1.64058
aaeA				3.36005
aaeB				2.45464
aaeX	-1.38427	-1.62653		1.50692
aat	-1.47132
abgR	-1.06363	-1.2827
abgT				1.18187
abrB	2.63453			1.29761
accB			-1.26907
accC			-1.55438
accD	-1.09588
aceA	-2.04686
aceB	-2.2512
aceE	1.61296
aceF	1.46715
aceK	-2.52966
acnA		1.5988	1.8395
acnB			-1.1473
acpH	-1.00168
acpS			-1.72048
acrE				1.2578
acrR	-1.27289	-1.52788
acrS	-2.94651	-3.13903
acrZ		-1.15999
acs	-2.89095	-2.08461
actP	-3.17278	-1.85383
acuI	1.10844
ada			1.34107
add	-1.48643
adeD	1.01811
adeP	1.71857	1.71252
adeQ			1.19323
adhE		1.45679	1.10446
adhP	-3.47612
adiA				1.24384
adiC	2.31514		1.2384
adiY	6.84507	1.58754	1.98366
adk			-2.4134	-1.73234
aegA	1.69506
aer				1.56364
aes	1.02811		1.05493
afuB	-1.49676			2.68002
afuC				1.03347
agaB			2.1193
agaI				1.28942
agaS				1.2178
agp	1.8539
agrB	-2.24755	-1.79764
ahpF	1.07695	1.93319
ahr		1.1557	1.95399
aidB	2.50001	3.18429
ais	-1.2533	-2.40141
alaA	1.07147		-1.18892
alaE	-4.03213	-3.16329	-1.1292	-1.34652
alaV				-2.69531
alaX		-2.29955
aldA	-1.33559	-1.18541		-1.01921
aldB	-1.90256
alkA	-1.08786
allA	1.0434
allB	1.51824	-1.58772	-1.20675
allC		-1.30362
allD		-1.77853
allE		-1.14485	-1.7415
allR	-1.30977		2.88784
allS	2.1637		1.16465
alr			-1.40723
alsA	1.63882			1.67275
alsB	2.22946		-1.07476
alsE	1.70504
alsR			-1.20683
amiA	-1.12666
amiC	-1.53614
amiD	1.15813		1.82719
amn	1.25569
ampE	1.12519
ampG			-1.58324
ampH	-1.22114
ansB	8.08665	3.00463
ansP	-1.36547	-1.24843
apaG		1.18459	1.18446
apbE			-2.04018
aphA		-2.49326	-3.54683
appA	2.39068	2.81359
appY	4.99598	2.62208	2.13246
apt	-1.61867		-1.87263
aqpZ	-1.67133	-1.86748		1.35357
araA	1.37388	1.32983
araB	1.1883	1.96897	1.58573
araC			1.47443
araD	1.82139	1.64442
araF	2.38708	1.03534
araG	1.09549
araJ			1.07391
arcA			1.48185
argB			1.06206
argC		1.11508
argH		1.04238
argI			1.19539
argO	2.72519
argQ		-2.50482	-2.20477
argR			1.53618
argS	-1.66769
argT	-2.47464	-1.85138
argU	-1.4081	-2.39422	-2.38054
argV	-1.19543	-1.71522
argX			2.1524
argY	-1.06593	-2.27888	-1.18073
argZ	-1.02286	-2.43538	-1.50276
ariR	-3.10523	1.36521	1.97889	-2.80367
arnC			-1.03627
arnE	1.03582
arnF		-1.2947
aroA				-1.63998
aroC	-1.01138
aroD			-1.019
aroE			-1.00649
aroG		-1.05299	-1.64193
aroH	1.0554
aroK			-1.22038
aroL			1.29035	2.50644
aroM	-3.86632	-2.15227	-1.56934
arpA	-1.81906
arpB	-2.35595	-2.15741	1.04278
arrS	2.49321	1.91851		-2.98676
arsB			1.95284	1.89403
arsR			3.0158
artI			1.61919
artM		1.04089
artP	-1.18423		1.73838
ascB				1.1187
ascG	-1.68401
asd			-1.1137
aslA	1.26392			1.57006
asnB	1.59858	1.3434
asnC				2.39741
asnS	-1.22852
asnT		-1.67842	-1.31659
asnU		-3.33032
asnV	2.05547		3.06601
asnW			1.69923
aspA	1.66334
aspC			-1.42692
asr	2.05669	1.67417	1.57713
astA	-4.33975	-2.50954	1.41088
astB	-5.04299	-2.27449
astC	-3.7611	-2.60876	1.62625
astD	-4.60831	-2.18906	1.29073
astE	-5.46948	-2.70169
atoC	2.38934
atoD	-1.21092	-1.40942
atoE			1.08639
atoS	2.27729
atpA			-1.41657
atpC			-1.70317
atpD			-1.61432
atpE			-1.23922
atpF			-1.32489
atpG			-1.64777
atpH			-1.4069
atpI	-1.46251
azuC			4.79919
baeR	-1.75541	-1.25847
bamA			-1.4618
bamB			1.08625
bamD		-1.01553	-1.47721
bamE		-1.17574
basR			1.4393
bax	-3.35689	-1.01476
bcp			-1.21699
bcr				1.88096
bcsE	1.50614
bcsF	1.91174		-1.75277
bcsG	1.67849		-1.82035
bcsQ		-1.89398
bdcA				1.14767
bdm	-5.05504	-3.30527	-1.74583	-2.12147
beeE		1.22994
betA	-1.77153
betB	-2.02579
betI	-2.04958
betT	-1.79145
bfd	-4.27787	-1.1225
bfr	2.9919	1.95334	1.12664
bglA	1.0779		1.23871
bglB			1.33899	1.34514
bglF	-1.65496	-2.69923	-1.37491
bglG		-3.0143
bglH			1.42575	2.44562
bglJ	-4.64175	-2.26026	-1.0971
bhsA			3.8868	2.88541
bioA	-1.78859	-1.49404	1.79587	1.65837
bioB	-1.67764		2.35518	1.55558
bioC				1.27306
bioD				2.03892
bioF	-1.14592		1.0655	1.12825
birA			-1.18675
blc	2.14332	1.3455	1.68275
blr	1.99449
bluF		-3.23569	-2.61643
bluR	-1.39845	-1.92097
bolA			2.02016
borD			-2.87021	-2.44618
brnQ			1.77247
bsmA	2.05479		1.43736	1.21978
bssR	1.09895	2.60406	4.52815
bssS	1.82405		1.94844
btuB			-1.38524
btuC	1.09463
btuF			-1.11258
btuR	-1.65065	-1.0236
cadA	1.53446
cadB	1.87524	-1.09179	1.29216	2.88576
caiA	1.73197	1.31223
caiB	1.37215	1.53504	1.08538	1.75565
caiC	1.2581	1.07988
caiD	1.48332		2.03785
caiE	2.8282
caiF	3.10403
caiT			1.74788
can	-1.45288
carA	-1.70926		-3.07806	1.59671
carB			-2.42692
casA	1.04221		2.29761
casB	2.40911			1.47729
casC	2.18556
cbdA	2.93389	3.74078
cbdB	3.67344	4.30981
cbdX	2.34521	2.94047
cbl	-1.47997	-1.49459		-1.05743
cbpA	3.75872	2.8993
cbpM	3.61427	2.50716
cbrC	1.87596
cbtA				2.00563
ccmA	1.21342
ccmB	1.76805
ccmC	2.35881	1.36067
ccmD	2.36178	1.345
ccmE	2.27729	1.37047
ccmF	2.33844	1.77145
ccmH	2.08229	1.31777
cdd	2.66982	2.20064
cedA	-1.58096
cfa		2.85326
chaB			1.44697
chaC	-2.09493	-1.18454
chbA		-1.00083
chbB				-1.12962
chbC				-1.15274
chbR		-1.04815
cheB			1.12524
cheR				2.04634
chiP	1.83964
cho				1.04407
chpB			1.18625
chpS			1.03889
chrR	2.76636	1.81363
cirA	-4.0943	-3.14692	-1.42997
citB	1.11379
citC		-2.09108
citD				1.5489
citX	1.89926
clcB				1.38895
clpB		2.28839	1.49345
clsB		2.00909	1.36565
cmk	-1.86417		1.17474
cmtA			1.36918	1.49531
cmtB		-2.96729
cnu	2.07683		-1.81881	-2.33318
coaA			-1.40736	-1.06887
cobB	1.75191		-1.08006
codB	1.04225	1.85826
cohE			1.35189	1.2467
copA	2.15757	2.22427	1.68678
corA	-1.67169
cpdB	1.31666
cptA	1.74033
cpxP	-1.55351		2.16742
cra			-1.30027
creD	-1.8038
crfC		-2.36203	-2.11805
crp		-1.46027	-1.20964
crr			1.29141
csgB			1.45713
csgC	-2.46988	-4.23808
csgD	-1.83682		-2.51455	-1.3301
csgE	-1.50977		-2.45047	-1.51607
csgF		1.12038	-1.5695	-1.04509
csgG			-1.22679
csiD	-3.88408	-2.84012
csiE			2.26918
cspA	-1.17585	-7.13532	-7.00322
cspB	-2.00911	-6.69403	-4.97446	-2.24209
cspC			-1.76131
cspE	-1.70795		1.05911
cspF	-1.22098	-3.42079	-1.75405	-1.01699
cspG	1.00249	-3.98602	-1.70909	-1.53626
cspI	-2.60886	-5.82252	-3.76059	-2.01164
csrA			1.32818
csrB	1.62883	1.47095	-3.81241	-3.69139
csrC	3.07638	3.26982	-1.65554	-3.14631
cstA	-1.09662	-1.55793
cueR		1.14949
curA		1.23325	1.43236
cusB				1.02352
cusC	1.13227
cusR	-1.60606
cutA	-2.33605	-1.20958
cutC	-1.22342		1.67832
cvpA		2.02642
cvrA	1.61455		2.5316	2.23011
cyaA			1.07246
cyaR	-1.85983
cybB	1.32958
cycA	-1.757	-1.11986		-1.06894
cydA	3.62339	1.74733
cydB	3.30178	1.24481
cydX	3.41695	1.15522
cynS		1.12669
cynX				1.45039
cyoA		-1.07291	-1.27982
cyoB			-1.53764
cyoC	-1.0166		-1.50239
cyoD	-1.09232		-1.25928
cyoE	-1.10624		-1.56726
cysA	-1.72603		-1.96874
cysB	-1.81559	-2.94606		1.49219
cysG	-1.4208
cysH	-1.26837		-1.85315
cysI	-1.19832	1.09244	-1.48985
cysJ	-1.35461		-1.69531
cysK			-1.11613
cysM			-2.14063
cysP	-1.71452	1.0862
cysQ			1.94349
cysT	-1.03693	-1.69676		-1.03348
cysU	-1.78639		-1.31152
cysW	-1.89873		-1.34354
cytR			-1.31608
dacA	-1.72078	-1.34322	-1.33481
dacC	1.17521		1.22794
dadA	-2.05786	-1.12972
dadX	-2.05505	-1.20149
dam			-1.13151
dapB	1.21556
dauA			2.25219
dbpA			-1.05796
dcm	-1.74551
dcrB		-1.02432
dctA		-1.38024	-2.83449	-1.51131
dctR	2.66101	2.6043		-2.10207
dcuA	1.69046			1.04731
dcuB	4.49058
dcuC	3.79684
dcyD	1.12855		1.19417
ddlA			-1.50828
ddlB	1.21827
ddpA	-2.34585	-1.22323
ddpB	-2.43905	-1.11469	-1.64919
ddpC	-2.05372	-1.11447
ddpD	-2.4416		-1.4641
ddpF		1.1089
ddpX	-3.63841	-2.68907
deaD			-1.17533
dedA	-1.7174		-1.18184
def			1.30655
degP			1.52334
deoA	1.94856	1.93431	1.23422
deoB		1.70062	1.2253
deoC	2.82759	2.28605	1.65595
deoD	1.62958	1.91488
der	-1.67422
dgcZ		-1.50465		-1.55695
dgoA	-1.00694		1.0267
dgoK			1.58681
dgoR			1.69153
dhaK	1.6343
dhaL	1.63475
dhaM	1.81625
diaA			-1.45271
dicA		-1.33829		-1.26708
dicC			3.07283
dicF			3.15531
dinD		-1.91392
dinJ	-2.09762	-1.48709	1.13094
dinQ	1.06092
djlA		-1.07822
djlB			1.11217	2.60168
djlC		-1.00858
dkgA			1.95831
dkgB	1.37486	1.25093
dld	1.3515		-1.39663
dmlA	1.60588
dmlR	-1.44378	-1.44362
dmsA	6.51395	3.07011
dmsB	6.21994	2.61356
dmsC	3.49528
dnaA	-1.17516
dnaJ		1.59566	1.40278
dnaK		2.22888	1.56386
dnaQ			1.5103
dnaX	-1.62249		-1.66877
dosC	-1.19875
dppA		-1.04812	-1.9236
dppB			-3.66953
dppC			-3.67508
dppD			-3.89446
dppF			-4.19705
dps	1.37133	2.89182	2.07134
dsbD	-1.90073
dsbE	2.19801	1.59058
dsdA	1.21929
dsdC				3.30752
dsdX				1.42058
dsrA			1.91635
dsrB	-1.55874		1.17353
dtd	1.21506
dtpA		1.17294
dtpB	2.41655	1.10971
dusA	-1.96293	-1.26057	-1.32501
dusB	-1.73578		-1.32898	-1.14384
dusC	-1.6052
dut			-1.61275
dxs			-1.24024
eaeH			2.00676	2.93753
eamA	-1.25054
ebgC	1.47904			1.19234
ebgR	1.41375
ecnA	-1.35745
ecnB	1.19509
eco			-1.17734
ecpB				2.06217
ecpC				1.17421
ecpR			1.91374	2.01988
eda	1.44887	1.1027
edd	1.02962
efeB	-2.30129	-1.14013	-1.22054	-1.00219
efeO	-4.12747	-1.24322	-3.57946	-1.46716
efeU	-5.7465	-1.9517	-4.10257	-1.09615
efp	-1.03797
elaB		1.67082
elaD	1.10224		2.87562
elbB	1.91908
elfA	1.10814
elfD		-1.58928	1.87596	1.46974
elyC	2.98295
emrK			3.00744	2.33234
emrY			2.23235	2.25661
eno		1.40016
entA	-4.9786	-2.20886	-1.76716
entB	-6.79556	-2.11063	-1.59003
entC	-7.5445	-2.43906	-1.30009
entD	-4.66917	-3.98167	-3.38013	-1.07521
entE	-6.03075	-2.04701	-1.34704
entF	-5.69351	-1.94093
entH	-5.17693	-2.24839	-2.13807
entS	-5.16809	-1.08818	-1.04578
envY				1.24437
epmB	-1.38391
epmC			-2.64255
eptA			2.17947
eptB	-1.36576	-1.4882	-1.49773
erpA	-1.64263	-1.16203	1.27788
essD		-1.72522
essQ	-3.17443
etp		1.07693	1.18862
ettA	-1.25139
eutD		-1.15209		1.13719
eutH			1.70358
eutM		-1.48915	-1.50075
eutP	-1.6447	-1.76619	-2.18084
eutQ	-1.5327	-1.62872	-1.73316
eutS	-2.06233	-2.13036	-1.55281
eutT	-1.06335	-1.19816	-1.4463
evgA	3.79435			-1.43745
evgS	4.33773	1.28721
exbB	-4.84752	-1.54036
exbD	-4.61601	-1.2467
exoD	-1.88767	-1.61304		2.56144
exuR		-1.23903
exuT	2.30991
fabA				-1.10198
fabB		1.51837	1.69934	-1.29157
fabI				-1.21763
fabR			-1.07954
fadA	-3.02051	-3.0904
fadB	-2.92931	-3.77701
fadD		-2.17373	1.27811
fadE	-1.41467	-2.76156		1.31729
fadH	-1.50552	-2.29499
fadI	-1.0559	-2.79873
fadJ	-1.13512	-2.4896	-1.09746
fadL	-3.57066	-3.19494	-1.02397
fadM			-1.89842
fadR	-1.08087	-1.9301	-1.27315
fau	-1.23	-1.92755	-1.20618	2.96036
fdhF	3.32543	1.45656
fdnG	2.93206	1.49123	1.03751
fdnH	1.60746
fdoG	1.87395	1.00273
fdoH	1.62431
fdoI	1.80972
fdrA	-1.28343
feaR	-4.05169	-4.13388	-1.67618
fecA	-1.21234			2.24138
fecB	-1.72572			1.80935
fecC	-1.20056			1.55659
fecD				1.23557
fecI	-5.09942	-1.93701
fecR	-4.92903	-1.65606	-1.18228
feoA		1.44871	-1.34835
feoB		1.84981	-1.38103
feoC		1.13943
fepA	-5.5214	-3.49704	-2.61598
fepB	-5.42002	-1.55638
fepC	-3.84106	-1.70807	-2.24804
fepD	-4.55674	-1.66677	-1.01622	2.13083
fepE	-2.9785	-2.38359
fepG	-2.27375		-1.27555
fes	-7.87636	-2.21638	1.0503	2.66241
fetB	1.42549
ffs				1.25876
fhlA		1.2505	1.2957
fhuA	-3.15293
fhuB			-1.0992	1.22034
fhuC	-2.42354
fhuD	-1.9872		-1.24561
fhuE	-4.87188	-2.61876	-2.30365
fhuF	-6.88274	-1.25786
fic			2.17552
fimA	3.86898		-1.15424
fimB	1.83208	-1.27212	-1.33673	3.17996
fimC	2.42269			1.39891
fimD	1.30608			3.80604
fimE	-2.6865	-4.05391
fimF			1.08992	2.10173
fimG			1.18889	1.12358
fimI	2.33967
fis	-1.52903		-1.52416
fiu	-2.92803	-1.33834	-1.53087
fixA			1.48028
fixB	1.18566
fixC	1.13828
fklB			-1.06802
fkpB	-1.3035		-1.61239
flc			1.05297
fldA	-1.22152
flgB	3.57084
flgC	3.29744
flgD	2.29048
flgE	2.02496
flgF	1.46238
flgH	1.17749
flgM		-1.76795
flgN	-1.07258	-1.74379
flhC			-1.07583	1.06658
flhD	1.1305			1.07451
flhE		-1.50075
fliA	1.57158	-1.13571		1.28739
fliD				1.60103
fliF	1.43653
fliL				1.05948
fliN	1.79262
fliP			1.2976	1.83314
fliR	-1.51463	-2.47615	-1.09188
fliT		-2.04457
fliY	1.64772		1.61323
fliZ			1.05955
flk	-1.51778
flu	1.46052
flxA		-2.31113	-1.01054
fnr	-1.54809
fnrS	2.62334	1.08378
focA			1.42149
folE			-1.18252
fpr				1.12768
frc				1.5493
frdA	3.57717	1.36186
frdB	4.04706	1.34294
frdC	4.30886	1.43402
frdD	4.08345	1.1083
fre	1.12112
frlA			1.51771
frlB			1.43911
frmB			-1.2221
fruK			1.01336
frvA			2.06949	2.20344
frvB			1.27272	1.45648
frvR				1.01028
frwA	1.73571
fryB	-1.3476
fsaA	1.19557
fsaB	2.0861
ftnA	5.22098
ftnB	4.53544
ftsI			-2.38495	-2.02975
ftsL			-2.02745	-2.02434
ftsW	1.07331		-1.56875	-1.07723
ftsY	-1.0155
ftsZ	1.38976
fucA		-1.25103
fucI	1.34005
fucO	2.52348
fucP		-1.40283
fucR		-1.14378	-1.19936
fumA		-1.76605
fumB	5.00721
fumC	-3.3305	-3.94131
fur	-1.43476	-1.02227
fusA		1.21433
gabD	-2.21239	-1.44691
gabP	-2.30008	-1.35902	-2.09336
gabT	-2.26113	-1.55988
gadA	3.63005	5.9765	-3.17911	-2.22692
gadB	3.01067	4.19211	-3.91418	-3.36858
gadC	3.08276	4.29527	-3.78605	-2.89552
gadE			-4.1335	-6.01277
gadW	3.19647	3.18415
gadX	2.29852	2.94375	1.60097	-1.11503
gadY	2.72341	2.21846		-1.24956
galE	1.93874		1.93053	1.0036
galK	1.70087
galM	1.10272
galP	1.12671
galT	1.88957		1.18174
galU	1.79782		1.39274
gapA	1.78112	1.00938
gapC	-1.20167	-1.62391	-1.26639
garD	3.31503
garK	2.37379
garL	4.23436
garP	4.2076
garR	3.39714
gatA	3.34076		-2.95388	-1.54037
gatB	4.7838	1.91606	-4.27138	-1.78531
gatC	5.25393	2.57434	-3.95103	-1.50209
gatD	3.86398	2.22747	-3.25528	-1.7233
gatR	2.73184	1.54031	-1.41281
gatY	1.57684
gatZ	2.5029
gcd	1.02434	2.321		1.02734
gcl			1.49697
gcvA			1.19024
gcvB			-2.13196
gcvH	2.63758		-2.66517	-1.1177
gcvP	1.55667		-3.21049	-1.22149
gcvT			-3.35191	-1.00083
gdhA			-1.51774
gfcA	1.38628			2.02625
gfcC	-1.12188	-1.31095		1.4161
ghoS	2.92495
ghoT	2.90139
ghxP	2.68526	4.09268		2.11557
ghxQ	1.922		1.05783
glcA		-4.25145	-2.98128	-2.17641
glcB	1.81133	-2.91394	-2.86451	-2.29419
glcC	-1.97946			-1.10601
glcD		-5.79017	-2.81883	-1.47149
glcE		-5.47202	-2.95158	-1.65631
glcF		-3.88788	-2.85201	-1.96558
glcG	1.39017	-3.54665	-3.00972	-2.33083
gldA	4.12846	1.51787	1.26441
glf			-1.05259	-1.51723
glgA	1.41238
glgB	1.00075		-1.16814
glgC	1.8039
glgP	1.67838
glgS	2.48642	2.07053	2.97598
glmM			-1.1733
glmS	1.67855
glmU	1.07073	1.21381
glmY	-4.9979	-2.66394	-1.64187	-1.74429
glmZ				-1.27076
glnA	1.22477		-2.05608	-1.04924
glnG	1.01847	1.04517	1.84813
glnL			1.81429	1.25437
glnP	-1.63642	-1.19976
glnQ	-1.74079	-1.33416	-1.3549
glnU		-1.13657
glnV			-1.33739
glnX	1.11465			-1.11825
gloA	1.49859
gloB	1.40319
glpA	3.59233		1.00706
glpB	2.75273
glpC	1.44688
glpD			1.80838
glpE	-1.14538
glpK	1.73383
glpT	2.7807
glsA	2.48655	3.93931	1.52621	-2.45439
glsB	-2.08249	-1.22573	-1.74302
gltB			-1.023
gltI		-1.48777	-1.10296
gltJ		-1.55386	-2.07392
gltK		-1.24728	-1.94187
gltL		-1.33616	-2.59406
gltS	1.39502	1.17208
gltT	-1.01734		-1.48537
gltW	-1.55924			-1.61189
gltX	-1.08219
glvC				1.85841
glvG		-1.031		1.37837
glxR	3.12521		1.18631
glyA			-1.81152
glyT	-1.58331
glyU		-1.25865
glyV	-1.1054	-1.85353
glyW		-1.06517	-1.01005	-1.12595
glyX	-1.38366	-1.96551
glyY	-1.03982	-1.61297
gmr			2.19812	1.06548
gnd				-1.12127
gnsA	1.71145
gnsB	1.40066		-1.67281	-1.40191
gntP	-2.50084	-2.70677	1.27077	1.5664
gpmM	1.13473
gpr	2.3149
gpt	-2.38801	-1.6207
grcA	6.04078	4.40005
greA	-1.90043			-1.57594
greB				1.93653
groL	1.1836	1.98302
groS		1.74918
grxA				-1.11506
gshA		1.02541
gsiA	1.09834	1.39561
gsiB	1.37112	1.24606
gsiC	1.13676
gsiD	2.07063	1.33108		1.09587
gspA			2.25833	1.6111
gspB		1.13909
gspD		-1.09552
gspG				1.30024
gspH				2.20536
gspI				1.77972
gspJ				1.95546
gspK				1.50925
gspL				1.0237
gspO			1.06286	2.41983
gstA			1.30461
gstB				-1.44078
gtrA	-1.87982	-1.93256	-2.12273	-1.77462
gtrB			-2.40166	-1.68575
gtrS	1.19649			-1.9128
guaA	-1.20586
guaB	-2.27776
guaD	1.79498
gudD	2.61532
gudP	2.9397
gudX	1.09009
gyrA	-1.06521
hcaR	-2.74593	-1.39038		-1.15499
hchA	1.29226	2.67247	1.76489
hcp	3.09677		1.33324	2.96311
hcr	3.24343	1.51407	1.62837
hdeA	2.53555	3.1483	-5.41157	-5.51741
hdeB	2.94322	3.29627	-5.2987	-5.08226
hdeD	2.83117	3.05388	-4.32908	-4.76371
hdhA	1.02378
hemA	-1.16815
hemH	1.52961	1.6126	2.53578
hemY	1.3951
hflC		1.05729
hflD			-1.12586
hha		-2.27767	3.76771	2.35878
higA		-2.15279
higB	-2.02282	-3.16454
hinT		1.17626
hipA	1.31742	1.09475	1.00437
hipB	1.54704	1.20224
hisC		1.14046	-1.1942	-1.12869
hisD			-1.26054	-1.41821
hisG			-1.60945	-1.57775
hisJ	-1.52506	-1.67494
hisL	1.65822		2.15777
hisM	-1.54725	-1.87417
hisP	-2.32384	-2.18105	-2.17778
hisQ	-1.77915	-1.56794
hisR		-1.03664		-1.18206
hisS	-1.03372
hlyE	3.50009	1.49697
hmp	1.7808		3.99998	2.82048
hns	2.38415			-1.592
hofP			2.01205
hokB	1.38755
hokD	-1.35251		2.00541
holD	-1.42903
hscB	-1.85011		1.22359
hscC		-1.07863
hsdR	2.11984		-1.16916
hslR	-1.37901
hslU		1.76079
hslV		1.42221
hspQ		1.14123	2.26748
hsrA	3.02484			1.55803
htpG	1.072	1.65605
htpX			2.28745
htrE			1.51902	3.57983
hupA	1.41989		-1.85026	-1.27872
hupB			-2.95889	-1.28383
hyaA	5.77354	5.60696
hyaB	6.12069	5.41149		1.39963
hyaC	5.54154	4.99265	1.11351
hyaD	4.53446	4.21811
hyaE	4.95565	4.54722		1.03049
hyaF	5.26033	4.70129
hybA	6.46639	2.05066
hybB	6.24963	2.18818
hybC	4.19381
hybD	2.82805
hybE	2.97721
hybF	2.9321		-1.29746
hybG	2.17413
hybO	5.94745	1.8491
hycA			1.6117	1.7048
hycD			1.89941
hydN	-1.08832		-1.17533	1.32199
hyfA			1.21612	1.21975
hyi	1.86403			1.14605
hypA	3.78832		1.15924
hypB	4.54363	1.82656
hypC	4.7357	2.20417
hypD	3.25901	1.61869
hypE	1.89384	1.10704
hypT	2.27736	1.52826
hyuA	3.38829
iadA	2.58715	2.19778
ibaG	-1.81279		-2.03038	-1.06792
ibpA			2.18132	1.4443
ibpB	-1.43265		2.21928	2.19381
icd		-1.16571
icdC	-2.28073	-2.0764
iceT		1.33049
iclR	-1.53267	-2.47698
idi	1.26329	1.06804	1.69212
idnD	3.01291
idnK	1.6199
idnO	2.58651
idnR		-2.11104	-1.18501
idnT		-1.49709
ihfA			1.38755
ihfB				-1.06819
ileX	-5.29523	-1.96806
ileY				3.76314
ilvB	-2.80943		-1.23648	-1.40204
ilvC	1.40897
ilvE	1.05454
ilvG			-1.58798
ilvH				-1.29143
ilvI	-1.29606	-1.22029
ilvL	2.47716	1.18576
ilvN	-2.87414		-1.38184	-1.75
ilvX	-1.59626			-1.27497
infA	-1.0263		-2.23742	-1.42361
insA		-1.12081		1.74802
insB1	1.05987		1.26877	2.24329
insH1				1.75362
insI1				1.13312
insJ	-1.45095	-1.69731
insK	-1.21604	-1.73557
insL1		1.0848
insM	1.56293		2.97863
insQ			-1.19805
insX			2.13864	1.58976
insZ	-1.24956	-1.4501
intD		-2.00372	-1.11387
intF			1.21388
intG	-1.51838	-2.25054
intK			1.50448
intQ		-1.8571
intS				1.2961
intZ	-1.17071	-1.21694	-2.20613
iraD	1.92759	1.64538	1.14296	1.13221
iraM			3.27694
iraP	1.897		-2.95042	-2.31121
iscA	-1.5378	-1.03436	1.66633
iscR	-2.81294	-1.77325	1.5436
iscS	-1.69411		1.8471
iscU	-1.76119	-1.16176	1.94588
ispA	-1.85332	-1.54567	-2.84208
ispD			-1.20775
ispE		1.04171
ispF			-1.5163
ispH	-1.32666		-1.01682
ispU	-1.85998	-1.53278	-2.35373
istR		1.05459	1.71595
ivbL			-1.11901	-2.02583
ivy			-2.87575	-2.61782
jayE	-1.06941
katE		2.50673	-1.36937	-1.97453
katG	3.47699	1.60544
kbaY			1.6085	2.68245
kbl	1.04709
kch	2.27137	1.71367
kdgK	1.12465
kdgT				1.19832
kdpA		1.04016	1.80606
kdpC	-1.11171
kdpD			1.00918
kdpE			1.06116
kduI			1.08243	1.11747
kefC	1.62824	1.32531
kgtP		-1.06399
kilR			2.95179
kptA		-1.64884
lacA				1.74451
lacY		-1.3939	1.08092	2.62209
lacZ	1.86325
lafU			1.02307	1.50902
lamB	4.71562
ldcA	-1.24884
ldcC	1.27046	1.08494	1.01565
ldhA	1.15717	1.48792
ldrD			1.74442
ldtA	1.19511		1.99277
ldtB	-1.02684
ldtC	-1.4979
ldtD	2.55523	1.81189	2.26673
ldtE			2.84583
lepA	-1.26226
lepB	-1.26837
leuA	-1.42385
leuB	-1.23817
leuC		1.04023
leuE		-1.73977
leuL		-2.29197		-1.98963
leuO		-1.33207
leuQ			-1.49378
leuS	-1.10596
leuT				-1.26453
leuU		-1.9545
leuV	-1.60705	-2.42753		1.26557
leuW		-1.30437
leuX			1.70816	1.26192
leuZ	-1.43053	-1.91321	-1.03223	-1.33878
lexA		-1.23939
lfhA				1.07372
lgoD			1.10966
lhgO	-3.31896	-2.02123
ligB	-1.05478	-1.40149
ligT	-1.40926
lipA		-1.09272	-1.2222
lipB	-1.56525	-1.00101
lit	2.50007	1.37547
livF				3.74572
livG				1.7531
livH				1.17064
lldD	-2.59632	-1.42162
lldP	-3.18997	-1.71705	1.2975
lldR	-3.33815	-2.05997
lnt			-1.05673
lolC			-1.03179
lolD			-1.02294
lon		1.67484
lpd	1.13447
lpp	2.68955	1.17051		-1.32559
lptF			1.23088
lpxB			-1.48101
lpxC			1.90318
lpxP		-1.64732	-1.52038
lpxT		-1.07176
lrhA		-1.21346	-1.47666
lrp			-1.16866
lspA			-1.1243
lsrA		-2.34957	-2.38792	-3.9807
lsrB		-1.5359	-2.55492	-3.5788
lsrC		-1.79429	-2.02242	-3.18698
lsrD		-1.75529	-2.27895	-2.87621
lsrF		-1.37138	-2.35731	-3.79367
lsrG		-1.61161	-3.01511	-4.26476
lsrK		-1.82152	-2.17985	-2.1091
lsrR		-2.14701	-2.47848	-2.80881
lysA		1.06974	-1.43633
lysC	1.96747
lysP			1.27262
lysQ		-1.22695	-1.11903	-1.67752
lysS			-1.04454
lysT				-1.07467
lysU	3.42142	2.56198
lysV	-2.31069	-2.2284		-1.48027
lysW				-1.37162
lysY				-1.48061
lysZ			-1.09157	-1.52276
maa	-1.10279	-1.76223		4.10681
maeB		-1.41876	-1.70243
mak	1.19612	1.12878	1.27423
malE	5.71932
malF	1.77348
malG	1.92303
malK	3.6609
malM	1.06826
malP	3.2128	1.61488
malQ	2.68744	1.41225
malT		-1.37188	-2.41423
manX	1.75372
manY	2.26221
manZ	2.33091
map	-1.55677
marA	-1.35858	-1.80879
marB	-1.03343	-1.20443
marC		1.08497	1.41869
marR	-2.20543	-2.53605		1.1408
matP			1.41274
mazE			1.06986
mazG			1.11465
mcaS	-1.02849
mcbA		1.03559	2.4025
mcbR	-1.55965
mcrB	3.69575			2.26974
mcrC	4.10023		1.96489	1.02107
mdfA			1.48966
mdlA				3.277
mdlB				1.61463
mdtA			1.27583
mdtB		1.02752
mdtC		1.40545
mdtE	2.4768	3.47495	-2.35556	-2.04861
mdtF	3.5515	4.15605
mdtG	1.69201	1.24563		1.19987
mdtH	1.78016		-1.31244
mdtI	1.946			1.41342
mdtJ	1.82174	-2.9649	-3.38783
mdtL		-1.49437
mdtM	1.10393			1.07836
mdtP		1.0558	1.32763
mdtQ				3.68454
melA	3.49683	1.10357	1.12266
melB	3.34971			1.3818
melR			1.35056
menB	1.35929	1.9683
menC	1.47232	1.95162
menD	1.40431	1.36148
menE	1.21482	1.65953
menH	1.49453	1.64206
menI	1.30831	1.33093
mepA			-1.71061
mepM	-1.27492
mepS		-2.60041	-4.02424	-2.07509
metE	1.74945			1.31353
metF	1.03151			2.95408
metK		1.36204
metQ				-1.07535
metV	-1.28006	-1.12263	-1.91831	-1.11164
metW		-1.4444		-1.45919
metY		-2.71044	-3.48763	-1.44273
metZ			-1.45897	-1.26547
mglA	-1.46512	-1.38764	-2.04337	-1.06865
mglB			-1.16282	-1.14583
mglC		-1.04115	-2.67285
mgrB		-1.22856
mgrR	-1.48145	-1.7395
mgtA	-1.85699	-2.17567
mgtL	-1.41078	-2.40972
mhpA	-1.08049		1.50879
mhpB	-1.91666
mhpC	-1.32869
mhpD	-1.05758
mhpE			1.12935
mhpF			1.14925
mhpR			1.11009
miaA			1.14817
miaB	-1.52209
micF		-1.19918		-1.73002
minC			-1.31535
minD			-1.40906
minE			-1.72687
mioC	-2.96416	-2.20092	-1.28384
mipA				-1.3027
mlaE	-1.44735
mlaF	-1.16476
mliC	-1.09989	-1.27302	-1.49185	-1.31596
mlrA	-1.24693
mltB		1.08874
mltC				1.08385
mltD	-2.94922	-1.77275	-2.28522	-1.44952
mltF	-1.47216
mmuM	-1.10981
mmuP		1.26286
mngA			1.19236	2.81637
mngB				1.17692
mngR	-1.43152	-1.58687
mnmA	-1.49991		-1.02293
mnmC	1.10763	1.29302
mnmE		1.50505
mnmG	-2.04695
mnmH				1.0542
mntH	-1.8986		2.22271	1.02326
mntP		-1.06824		1.62067
mntS	-2.48119	-1.07319	2.24577
moaA				1.18557
moaB				1.97693
moaC				1.98787
moaD				1.82481
moaE				1.8109
mocA	1.66882	-3.11404
modE			-1.01745
mprA		-1.57147	-2.37149
mqsA	-1.18976	-1.01718	2.85571
mqsR			3.30368
mraY	1.04727		-2.24455	-1.90012
mraZ			-1.34722	-1.95985
mrcA	-1.28022		-1.31701
mrdA	-1.01406		-1.31178
mreC			-1.57761
mrr	2.05678
msbA	-1.76028
mscK			-1.01311
mscL	1.05747
mscM			-1.46795
mscS		1.94816	1.36922
msrC				-1.14356
msyB	1.53696	2.04935	1.47805
mtfA		-1.17404	-1.11351
mtgA			1.22732
mtlA	1.34575
mtlD		1.05467	1.0883
mtlR			4.067
mtr	4.7625	2.52772	6.07809
mukB			-1.57977
mukE			-1.65057
mukF	-1.37688		-1.54938
murA			-2.03724
murB			-1.21874
murC	1.36687		-2.25156	-1.70512
murD	1.21642		-2.63554	-1.96246
murE			-2.90876	-2.15548
murF			-3.05226	-2.09122
murG	1.21616		-1.92443	-1.45779
murQ	1.28422
mutS	-1.16813		-1.63886
mzrA	1.45038
nadR			1.27333
nagA			1.00618
nagB	1.02383	1.22889	1.25467
nagE	1.60137
nanA	-1.19523	-1.10364	2.382	2.34759
nanC	1.4118		2.90074	3.6746
nanE			1.84253	2.08936
nanK			1.50985	1.62461
nanM	1.56577	1.1128	1.36189
nanS				1.25617
nanT			2.11757	2.20074
napA	2.60939
napB	2.47053	1.2623
napC	2.05299
napD	2.1526
napF	2.09247		-1.25953
napG	2.90817	1.54189
napH	2.30381
narG	4.71122	3.33606
narH	4.01108	2.7104
narI	3.70363	2.38437
narJ	3.54386	2.28711
narK	3.17051	2.18039	1.60963	2.14579
narP	1.78408
narV	1.0931
narY				-1.1399
narZ	1.22505
ndk	-1.82502
nei	2.08034	1.60161
nemA				1.02109
nemR				1.39824
nepI				1.56481
nfrA		1.45769
nfrB		1.07957
nhaA		1.82701	1.17558
nhaB			-1.74046
nhoA				1.75761
nikA	3.29646	3.02829
nikB	3.02053	2.64621
nikC	3.07107	3.08436	1.2062
nikD	3.38098	2.6503
nikE	2.11655	1.62862
nikR	1.19821
ninE				3.05104
nirB	2.46904
nirC				1.53996
nirD	2.08428
nlpA	2.16986
nlpD	-1.54597			-1.03233
nlpI		-1.12501
nmpC	1.47131	1.01225	-1.2908	-1.5609
nnr		1.40665	1.17253
nohD				1.80415
nohQ	-1.25995
norR		1.48151	1.48378
npr		-1.01251
nrdA			-1.79519	-1.06496
nrdD	2.64835
nrdE	-4.12302	-1.67132	-1.45608
nrdF	-4.58072	-2.05037	-2.40996
nrdG	2.32944
nrdH	-6.25545	-2.52396
nrdI	-6.02406	-2.58902
nrfA	4.85161			1.11923
nrfB	4.6203
nrfC	5.30238
nrfD	4.98628
nrfE	1.97582
nrfF	1.12194		1.46016
nrfG	1.46552
nth			-2.66089
nudB				-1.04537
nudC	-1.31709
nudI	1.9838	-1.66104	-1.63322	-1.32664
nuoJ			-1.26773
nuoK			-1.04055
nuoL	1.52395		-1.36334
nuoM	1.7005		-1.49947
nuoN	1.8657	1.20401	-1.52556
nupG	3.14968	1.88485
nusB			-1.06377
obgE	-2.30648
ogrK	1.59744
ogt	-1.18215
ompA				-1.30335
ompC	2.12925		-2.54034	-1.41661
ompF		-3.81523	-3.28672
ompG			2.4969
ompL			2.67758	1.51973
ompN	-1.57767	-1.67849
ompR			1.1444
ompT			-1.38712	-1.36438
ompW	8.18957	6.002		1.01143
ompX	-1.6011		1.58126
omrA	-1.22309			-2.59847
opgC		-1.80178
opgG		1.2787	1.55131	1.10873
opgH		1.46898
oppA		-1.74067	-4.00474	-1.00137
oppB		-1.5282	-4.06106
oppC		-1.14225	-3.87089
oppD		-1.22832	-3.80995
oppF		-1.15667	-3.9006
osmB			1.2966	-1.8163
osmC		1.57975		-1.18158
osmE	1.36266	1.10053	1.44655	-1.82922
osmF	-1.08228		1.14499
osmY		2.32069	1.87934
otsA		2.20353	1.12809
otsB	-1.49495		1.37095
oweE	1.61158			1.9741
oweS	-2.97543			3.35634
oxc				2.14978
paaA	-3.72284		-4.07968	-4.64184
paaB	-2.98268		-3.53464	-3.63131
paaC	-2.897		-3.2533	-3.13392
paaD	-2.51244		-1.78144	-2.61262
paaE	-2.78137			-2.7832
paaF	-2.29284			-2.80035
paaG				-2.8209
paaH	-2.34949		-1.35939	-1.80308
paaI	-2.23757		-2.14385	-2.20347
paaJ	-2.09726	-1.49526	-1.28999
paaK	-2.28024	-1.11874	-1.1921
paaZ	-2.16233	-1.29118	-1.03081
pabA			1.16003
pabB	-1.08697
pabC	-1.31425
panB	1.0267	1.01816
panD	-3.3258	-2.6856	-1.23801
panE			1.23368
panM		-1.26262
paoA	-1.51226
paoB		1.27529
paoC		1.69567
paoD		1.47455		1.79762
parE			-1.11639
patA	-2.41613	-1.57745
patD			-1.69155
pawZ		-2.01592	-3.50098	4.3525
pbl			2.68299	1.96489
pbpC	1.23949
pck	1.67081
pdxA			-1.17921
pdxH			-1.21515
pdxK	1.8409
peaD				3.05831
pepD	1.13732
pepE	2.33624		-1.22374
pepT	1.08472		1.02333
pfkB			1.07432
pfo	1.00427	1.56375	1.41349	2.11141
pgaA	2.83732			2.44168
pgaB	2.25483			1.88253
pgaC	1.34715			1.78219
pgaD		-2.00518
pgi		1.21886	1.80772
pgl	1.39607	1.95732	1.40262
pgpA				1.04098
pheA			-1.41889	-1.28395
pheL	2.78465	1.14567	1.63636
pheM	-1.76597	-1.4198	-1.40334
pheV	1.7784		2.40953
phnC		-1.59831
phnE			1.25166
phnG		1.26082	3.59884	1.45398
phnI			3.18999
phnJ		1.14319	1.55949
phnL	1.64277
phnM			1.00305
phnN			1.91511
phnO			1.07601
phnP		1.06084
phoA	1.87003		-2.25543
phoE	-1.71913	-2.57872
phoH			1.98112	1.04569
phoP	1.79926	1.03425	1.55602
phoQ	1.48448
phoU			-1.01942
phr	1.46935
pinE	-3.28398		1.27292	1.29225
pinH				3.85742
pinQ		-2.4554		2.10967
pinR		-1.8212		1.86902
plaP			-1.29476
pldA			-1.24283
pliG	1.48237		1.16292
plsY	-1.07831
pmbA			1.24001
pmrD		-1.30358
pmrR	2.61573	1.23126
pncA			-1.00613
pncB	-1.91777	-1.22437	-1.50021
pncC	-1.50679
pnuC			1.57663
potA	-1.26868
potD			-1.07379
potF	-2.49038	-1.9053
potG	-2.38809	-1.39968
potH	-1.82585
potI	-1.26296
poxB		1.14132	1.2152
ppdA	-2.34883	-1.81167
ppdB	-2.04347	-1.09281
ppdC	-1.73382
ppdD	-2.07892	-1.63796
pphB	-1.05951	-1.43484
ppiA	-1.16881	-1.11736
ppiD			-1.17583
ppsA			-1.57582
pqqL				1.21927
prc			-1.61831
preA	6.77908	1.40025
preT	7.92749	2.14741
prfA	-1.55734		-1.49933
prfB	-1.23459
prfC			-1.58232
priB		1.11934	-1.33943
prlC			1.02844
prlF	-1.43853	-1.50628	1.33335
prmB	-1.0985
prmC			-1.09606
proB	-1.09069
proK	-1.74015		1.48554
proM		-1.34282
proP	2.70818	1.28153
proQ			-1.23794
proV	-2.26862	-1.71402
prpB	-8.44793	-6.03376	-4.53223
prpC	-8.1164	-5.48611	-5.4157
prpD	-8.78365	-5.60378	-6.65066
prpE	-6.86322	-4.99233	-5.79887	-1.75511
prpR	-1.80017		1.10524
prs			-1.98779
psaA			1.57963
pspA	-1.22667	-1.11936		2.08103
pspB	-1.42068	-1.05686		2.00578
pspC	-1.54459	-1.0071	1.00847	1.67683
pspD	-1.59219	-1.17595		1.58252
pspE	2.36266
pspF	1.73098
pspG	-1.96876	-1.58711	1.01585
psrD				-2.1633
psrO	-1.89923	-1.1247	-1.2621
pstA	1.58614	2.06844
pstB			-1.11414
pstC	1.19909	1.54604
pstS	1.66293	1.89952
psuG		-1.65073	-1.05583
psuK	-1.52947	-2.51075	-2.8053
pth	-2.37576
ptrA	-1.04416
ptsG		1.10419
ptwF			1.97304
purA	1.34499	1.21334
purB		1.73556	-1.1588
purC	3.48325	3.04097	-1.12879
purD	2.75534	3.1064
purE		3.71086	-1.42047
purF		1.70452
purH	2.53893	3.56646
purK	2.36204	4.09672
purL	3.33089	4.53258
purM	2.39602	4.31294
purN		1.30514
purR		1.43927	-1.70095
purT	2.82997	3.85053
putA	1.86992	1.90935	-2.0307
putP			-1.72933
puuA	-1.87211	-1.94932	2.36798
puuD	-1.27011	-1.81833	2.97607
puuP	-1.65119	-1.27899
puuR			1.7791
pykF		1.59913
pyrB	2.41337		-2.36071
pyrC		1.09605	-1.78601
pyrD		1.17258	-1.1953
pyrE		-1.88877	-1.32674
pyrF	-1.56656		-1.51464
pyrI	2.28034		-2.3347
qmcA			2.70234
qorA	1.65775	1.46752	1.78338
qseB	1.40819
queA	-1.62479		-1.53965
queC			-1.08828
queD	-1.63916	-2.10904	-2.71642	-1.48028
queE			1.72206
queG			1.10191
quuD			1.82179
racC	1.21598
racR		-1.8399
raiA	3.39566		2.55704
rapA		2.83493
rarD				1.04432
ratA				1.10901
ravA	3.22611	1.61116
rbbA	1.61662
rbn	-1.45372
rbsA		-1.66686		1.04145
rbsB			-1.1078
rbsD		-1.3635
rbsK			-1.45997
rbsR	1.39659		-1.05057
rcdA	-1.41009	-1.1955
rclA	2.23655	1.47232	1.20623
rclB	-2.40812			2.50484
rclC	-1.10852	-1.33058		3.42083
rclR	1.68375		1.16486
rcnA	-1.95117	-1.1279
rcnR	1.24479
rcsA	-2.8873	-2.17241		-1.05534
rcsF		-1.09428	-1.03095
rdgB			-1.25499
rdgC	-2.16362
rdlD		-1.2871	1.39551
recB		1.22652
recD		1.14449
recF			-1.43078
recG	1.27107	1.62805
recN	1.19805			4.11486
recO			-1.00845
recQ			-1.34765
recR			-1.48635
relB			2.05938
relE	-1.01306		2.13735
renD	-1.78829	-1.51481
rep	-1.06604
rfbA			-1.35879	-1.28526
rfbB			-1.19875	-1.34145
rfbC			-1.31227	-1.53553
rfbD			-1.26307	-1.2444
rhlE			-1.34802	-1.01278
rhmD	1.2379
rho			-1.2005
rhsA			1.29379
rhsB	1.56063		1.31969
rhsD			1.03369
rhsE			1.09083	1.05486
rhsH			2.82617	2.32957
rhsJ				1.17862
rhsO				1.75052
rhtA	-1.00925
rhtC			-1.72662
ribB	-3.09428	-2.26098		-1.67986
ribF	-1.52284
ridA			-1.76174
rihA	2.15122
rihB		-1.75553		1.01303
rihC	3.02695	1.0444
rimJ			1.14763
rimM	-1.5964
rimO	-1.60194		-1.66937	-1.01054
rlmA	-1.78803	-1.32935	-1.63369
rlmC	-1.80428
rlmF		1.14343
rlmH	-1.48062		-1.20139
rlmI	-1.36706
rlmL	-1.42068
rlmN	-1.49425
rluA		1.93603
rluB	-1.26757
rluD			1.0194
rluE	-1.22517
rmf	-2.95752			-2.66539
rnb			-1.95266
rnd		-1.28758	-1.25975
rnhA	-1.02958	-1.20392
rnhB			-2.20168
rnk	-1.88733		-1.62816	-1.09631
rnpA	-1.49699	-1.22846	-2.20234
rnpB	1.48529		1.9305
rnr	1.45221
rnt			-1.38678
rob	1.28295	1.00798	1.58462
rph	-2.66727	-1.47196
rpiA	1.47014	1.2385
rpiB				1.01401
rplB			-2.01745	-1.15986
rplC	-1.11363		-2.37402	-1.26761
rplD			-2.15833	-1.16834
rplE	-1.24694
rplI		1.22155
rplN	-1.43778
rplP			-1.52456	-1.06905
rplQ			-1.58613
rplS	-1.09123
rplU	-1.45303		-1.15076	-1.3847
rplV			-1.90007	-1.08257
rplW			-2.1586	-1.25848
rplX	-1.3805
rplY			-2.00519	-1.6547
rpmA	-1.30577			-1.11454
rpmB	-1.9535
rpmC			-1.33702	-1.06008
rpmG	-1.82613
rpmH	-1.9914
rpoA			-1.51013
rpoB		1.40196
rpoC		1.37414
rpoD	-1.21885
rpoH		1.1568	1.50437
rpoS	-1.71944			-1.0797
rpoZ	-1.24887
rprA	-1.25057
rpsA	-1.33875
rpsB	-1.0461		-1.22549
rpsC			-1.65754	-1.1429
rpsD			-1.30091
rpsF			-1.44955
rpsH	-1.15792
rpsJ	-1.29628		-2.51171	-1.40235
rpsK			-1.07114
rpsM			-1.11861
rpsN	-1.19663
rpsO	-1.36343
rpsP	-1.67202
rpsQ			-1.30714	-1.16209
rpsR		1.24525	-1.50737
rpsS			-1.94564	-1.21445
rpsT	-2.6754	-1.00228	-1.93966	-1.34199
rpsU	-2.19451
rraB	1.2366
rrfA		4.02961	7.01576	5.57054
rrfF			5.52624	3.35508
rrrQ	-1.42677
rsd	-1.98596	-1.6788
rseC			-1.56201
rseX			3.88207
rsfS	-1.67268	-1.05806	-1.21114
rsgA	-1.36773
rsmB	1.15204	1.20435
rsmC	-1.36426
rsmG	-1.6294	-1.40748
rsmH			-1.62182	-1.9853
rsmI	-1.03105
rspA				2.41637
rspB	-1.991	-2.70214	-1.45548	1.64551
rssB			1.99093
rsuA	-1.55134
rsxA	-2.72374	-2.5835	-2.2377
rsxB	-1.92671	-1.63329	-2.0143
rsxC	-1.62268	-1.23478	-2.44058
rsxD	-1.13489		-1.45509
rsxE			-1.93361
rsxG			-2.02438
rtcB		1.00911	1.52602
rtcR	1.06307
rtn		-1.13932
rttR				4.5464
rusA			2.03068	3.61238
rutA		-1.26731	1.25418
rutE			1.29734
rutF			1.30374
ruvC			-1.02912
rydC		-2.03302
ryeA	-1.32481		1.27546
ryfA	1.31633		-1.1729
ryhB	-2.2068
ryjA		1.93971	1.34657
rzpD				-2.0576
rzpR				1.55568
sad	-2.36747	-2.02061	-1.47788
sanA		-1.72709
sapB			1.26369
sapC			1.05196
sbmC		1.60952	1.31222
scpB				1.13862
scpC				1.03692
sdaB	-1.01994	1.49598
sdaC		1.78426
sdhA			-1.24676
sdhB			-1.47558
sdhC	-1.01336	-1.40745
sdhE	1.90815
sdiA	-1.17633			2.59023
secG	-1.15251	-1.9276
selB	1.27046
selC		-2.18232
serA			-1.32194
serB	-1.81655		-1.00067
serT			1.75677
serU		-1.3276	-1.39979
serV		-2.11594	-1.45284	-1.22753
serW		-1.08367
setC	-1.7133			2.14176
sfmA	-1.60308
sfmC	-1.79691		1.46595	2.93357
sfmD		-1.32843	1.16699	3.04801
sfmF		-2.86968		3.2897
sfmH			2.00641	3.88839
sfmZ	-2.27809	-4.16159
sfsA			1.13077
sfsB			-1.22863
sgcA	1.13639
sgcB	1.6784	1.16118
sgcC	1.61406		1.1329
sgcE			1.47097
sgrR	1.15535			1.99506
shiA			-1.91715
shoB	2.54099
sibB		-1.58487
sibE	-1.23745	-1.35799		-1.19732
sieB			1.36225	1.46069
sixA	-1.916		1.3063
slmA			-1.86354
slp	3.85701	4.19597	1.47765	-1.93187
slyB			1.12995
smg		-1.31774
smpB			-1.00068
smrA	-2.07588
smtA	-1.60257	-1.07587	-1.39129
sodA	-4.99338
sodB	6.77525	4.82907	1.82841
sodC	-1.20738		1.50483
sokC		-1.32563
solA				-1.03882
soxR			2.50804
soxS		-2.21367		1.8357
speA		1.20387
speB		1.25677
speC			-1.24452
speD		1.20093
speG	1.59958		-1.44747
spy	-1.26756		1.05729	-1.07516
sra	-1.18364
srlA	3.31683		1.3879
srlB	3.59563		1.67556
srlD	3.07857
srlE	3.07667		1.28862
srlQ	1.19291
sslE	1.19718	1.21011
ssnA	5.65558
ssrA	-1.80976		3.61544
ssrS	-1.00691		1.59831	2.09907
ssuA	-1.16787
ssuC	-1.35233
ssuE	-1.29859	-1.1262
stfE			2.88027	2.96456
stfP			2.16882	2.32289
stfQ	-1.39921			2.44373
stpA		-1.36469
sucA			-1.60892
sucB			-1.57093
sucC			-1.75438
sucD			-2.04633
sufA			1.74528
sufB			1.35145
sufC				1.00261
sufE		-1.10611
suhB	-1.34861	-1.41372		-1.03168
sxy	1.04294
symE	-1.28225	-1.45734		3.13784
tabA	2.25041		1.78283
talA		1.68409	1.24763
talB	1.48626
tam			1.53989
tamA			-1.21499
tamB	1.33266
tar	1.03089
tas	1.40137	1.45404
tatC			-1.24721
tatE			-1.48304	-1.38189
tauA				2.37391
tauC			1.09214
tcdA	-1.09396			-1.00481
tdcA	5.43387	-2.48682	-1.01499
tdcB	6.73031	-3.10312	-1.70716
tdcC	6.64385	-2.04119	-1.42255
tdcD	7.49407	-2.49899	-1.65964
tdcE	7.73976
tdcF	7.25068
tdcG	6.15141
tdcR		-3.24424
tesB	-1.59054
tfaD			1.28104	4.0489
tfaP			1.84735
tfaQ	-3.43088			4.9325
tfaR	-1.81973	-1.64342		3.46908
tfaS			1.06899
tfaX		-1.71651
tff			-1.38311	-1.4636
tgt	-1.57314		-1.44644
thiB			-2.32871
thiH			-1.61149
thiL		1.5155
thiP			-1.07705
thiQ				1.23364
thrA	-2.16052		-1.79478	-1.06204
thrB	-1.02925
thrL			-1.3332	-1.88784
thrT	-1.10354
thrW			2.28273
thyA			-1.63557
tig			-1.21807
tisB				1.75357
tktB		2.11091	1.02866
tmcA	1.5278	1.51125		1.00475
tmpR		-1.4255
tnaA	3.17144	-1.80512	-6.14667
tnaB	2.34763	-1.60653	-5.00023
tnaC	1.27967	-3.38259	-4.96382
tolC	1.15006		-1.26797
tolQ	-1.64205	-1.01423
tolR			-1.76566
tomB	1.04448		4.96488	1.23536
tonB	-4.00278
topB			-1.28932
torD	2.31371	1.32764
torI		-1.77731
torR			1.2113	1.51721
torT				2.1729
torY	-1.29804		1.62835	2.00544
tpiA	1.69824	1.71993
tpx	1.66386
tqsA	1.90272		1.39947	1.19727
treA			1.38497
treB	5.66363	2.36138		1.24517
treC	5.59196	2.21338
treF	1.32648	1.8333	2.05806
trg				1.38845
trkA		1.47964	1.80443
trkG			2.34955	1.87981
trmD	-1.38272
trmH		1.1106	-1.55524
trmN	-1.78228	-1.22523	-1.61211
trpA	3.22804
trpB	3.02289
trpC	3.22103
trpD	6.26016	1.67324	2.28743
trpE	7.20973	2.35965	3.18645
trpL	1.38262			-1.11013
trpT				-1.22661
truA	-1.41554
truC	-1.01861		-1.44659
trxB		1.09286
trxC			1.4953
tsaA			-1.23851
tsaB	-1.95387		-1.82624	-1.38031
tsaC	-1.7602	-1.74668	-1.55058
tsaD	-1.44811
tsf			-1.36444
tsx	2.41737	2.37359	-1.08155
ttcA	-1.39756
ttcC	-1.02198	-2.41795	-1.07209	-1.02397
ttdA			1.13141
ttdB			1.28938
ttdR	2.56215
ttdT	-1.15655
tufB			-1.13317
tus	-2.50248	-2.37898		1.47935
tusC			-1.26114
tusE			1.56337
tynA	-2.50065	-1.87301	-1.5247
tyrB			-1.57725
tyrP	-1.26181
tyrT	-1.04227	-2.1253	-1.14348
tyrU	-1.37526
tyrV	-1.67374	-3.01278
uacT	3.57735			2.62597
ubiC		-1.4089
ubiF		1.14373	1.83345
ubiG	-1.99764
ubiI			-1.61209
ubiX	-2.40362	-1.33116
ucpA		-1.7803
udk	-1.10677		-1.66606
udp	2.20087	1.84617
ugpA	-1.14073
ugpB	-1.42245		1.12847
ugpC	-1.07282
ugpE	-1.22337
uhpA	-2.60148		-2.04965	-1.24237
uhpB	-1.68017		-2.25649
uidA	-2.77286	-2.35776
uidB	-2.88505	-2.63528
uidC	-1.73852		1.62062
uidR		-1.17695	-1.07038
ulaA	1.10309		1.09099
ulaB	1.62147
ulaC	1.56998	1.05592
ulaG	1.09941		1.51825
ulaR			1.09905
umuD		-1.0964
upp	2.53301	1.89532	-1.37436	-1.04872
uraA	1.40953
usg	-1.18032
ushA	1.82786
uspA	1.98181
uspB	1.07362	1.46063	2.05893
uspC	2.91449	1.358
uspD	2.73696	1.81468
uspE	1.91408		1.03908
uspF	1.32651
uspG	2.7919		2.78632
uvrA		1.03306
uvrD	-1.37952
uxaA	3.0746
uxaB	2.69358
uxaC	3.42909		1.12973
uxuA	-2.44385	-2.80901		1.2759
uxuB	-1.90295	-2.49549		1.51599
valT				-1.38073
valU	-1.39501	-1.78672	-1.27567	-2.14949
valV				4.03551
valW	-1.30381	-3.92588	-2.76011	-1.45074
valX	-1.97369	-2.11946		-1.96164
valY	-1.89243	-2.32092		-2.338
valZ			-1.02098	-1.37884
viaA	2.49779
waaA	-1.24969
waaB				-1.6959
waaC			-1.37369
waaG				-1.17049
waaH	-1.60547	-1.87294
waaL	1.00466
waaO				-1.88389
waaP				-1.23471
waaQ	-1.12714			-1.41035
waaR		1.01802		-1.62959
waaS				-1.36914
waaU	1.0486			-1.0632
waaY				-1.1109
waaZ				-1.32481
wbbH			-1.03574	-1.13953
wbbI			-1.28245	-1.11533
wbbJ			-1.18982	-1.10288
wbbK	1.4015		-1.23189	-1.18001
wbbL	1.08574		-1.1303	-1.19658
wcaD	-1.7072		1.59089
wcaJ				1.17154
wcaN	-1.25268
wecC			-1.69811
wecD		1.03145
wecE		1.00054
wecF		1.06293
wecH		-1.2005		1.23784
wrbA	3.41959	1.64789	1.93146
wza				1.38865
wzxB				-1.23872
wzxE		1.0033
wzyE		1.06426
wzzB	-2.25736	-1.6866	-1.36611	-1.04195
xanP	2.4437	4.41737
xanQ	1.44515			1.66108
xapA	-1.66324
xdhA	2.93298
xdhB	3.09222
xdhC	2.46279
xdhD	3.53001
xerC			-2.6953
xisE	1.52927
xseA	-2.41246	-1.90681	-1.14857
xseB	-1.57405	-1.1505
xthA	-1.29542
xylA			1.07007
xylB			1.45583
xylF		-1.13905	-1.44784
xylG		-1.25853	-1.22989
yaaI		-1.05793
yaaJ	1.72837
yaaU				1.81174
yabI			1.22232
yabP		-2.13348
yacC	-1.93031	-2.50208	-1.29614
yacH	-1.6887	-1.44792
yacL			1.1554
yadC			1.98441	2.27808
yadK	2.36275	1.4967	2.80552	2.25268
yadL	1.38071
yadM				1.27444
yadN				2.74352
yadS	-1.48829
yadV			1.78856	4.66895
yaeH	1.28661
yaeI		-1.09584
yaeR	1.06829
yafC			1.49207	1.10563
yafD			1.10122
yafE		-1.08044
yafF			1.83383
yafJ	-1.00883		-1.11457	1.35125
yafK	-2.23488	-1.9748	-2.01611	1.48796
yafL			1.04935
yafN	-1.01249	-1.79251
yafO		-1.80318
yafP	-1.08934	-2.67749	-2.09518
yafQ	-1.10315	-1.9972		1.88826
yafT		-1.3819		1.5399
yafU			2.31709
yafV			1.35353
yafX	-1.59513	-1.25713	-1.21922
yagA			2.37133	1.14906
yagE			1.15333
yagG			1.66741
yagH			1.77888
yagK	-1.03493	-2.23884		2.22046
yagL				1.76181
yagM			1.43222	1.29809
yagN		-1.41779
yagP				1.62574
yagU	3.03083	1.65451
yahC	1.71086		1.83752	1.63046
yahD	2.43185
yahE	1.23807			1.42722
yahK		2.23043	1.52132
yahL	-2.15622	-1.22375
yahM	2.38366			-1.25545
yahN	3.0423		1.05684
yahO				-1.06563
yaiA				1.20535
yaiC	-1.24432		1.53822
yaiE		-1.10245
yaiI			-1.32259
yaiP				1.80627
yaiS			2.00548	4.28258
yaiV	-1.21761	-1.19524
yaiX				1.45907
yaiY	-3.54719	-2.82776	-2.47424	-1.58092
yaiZ		-1.94406	-1.17271
yajC			-1.09995
yajG	-1.21705	-1.53462
yajL	1.60646
yajO			1.26783
ybaA	-4.33829		1.22851
ybaN	-2.34356
ybaO		-1.60838		4.7797
ybaQ	-2.8941	-2.16795
ybaT	3.18623	4.13705		-1.11506
ybaV		-1.5949
ybaY		1.70239	1.36146	-1.53015
ybaZ	-1.25773
ybbC		-1.25993	1.681
ybbD			3.31255
ybbJ			1.61407
ybbO	-1.14301
ybbP				2.05392
ybbW	1.61574		2.47249
ybbY	-1.45292
ybcF		1.20175
ybcH		1.04708	1.0341
ybcI	-1.50035
ybcK	-1.33479		1.8088
ybcN				1.93213
ybcO				3.49047
ybcV			3.10556
ybcW	2.39831			1.2903
ybcY	-1.43175	-1.42894		2.30919
ybdD	-1.4235	-1.61439
ybdH	-1.11761
ybdJ	1.24113
ybdK	1.97704	1.68857	1.33894
ybdL				1.53047
ybdN				1.32062
ybdO	-2.02962			2.05511
ybdR	-2.56408			-1.08698
ybdZ	-9.49303	-2.42422
ybeD	-2.27888
ybeF		-1.15027
ybeL	1.76706		2.0948
ybeM			1.35795
ybeQ	1.60066		2.05667
ybeR				3.10252
ybeT				1.34346
ybeU			1.65273	2.50692
ybeY		1.27911	1.08652
ybeZ		1.52612	1.702
[truncated: 868 more rows]
